# Supplementary material for: Metabolomic and lipidomic assessment of the metabolic syndrome in Dutch middle-aged individuals reveals novel biological signatures separating health and disease
Source: Metabolomics. 2019 Feb 12;15(2):23. doi: 10.1007/s11306-019-1484-7 (PMC6373335; doi:10.1007/s11306-019-1484-7)
Supplement: Supplementary file 2 — Supplementary material 2 (XLSX 84 KB) [file 11306_2019_1484_MOESM2_ESM.xlsx]

## Sheet: Supplementary Table 1
Supplementary Table 1: Individual metabolite results (p(corr) values) from the OPLS models with (components of) the metabolic syndrome score as Y
Bold correlation estimates were statistically significant after consideirng jackknife confidence interval.
Metabolite name	Chemical class	Metabolic syndrome	Waist circumference	Triglycerides	HDL cholesterol	Glucose	Blood pressure (systolic)	Blood pressure (diastolic)
Butyryl-carnitine	Acylcarnitine	0.44191	0.365954	0.062877	-0.444211	0.316831	0.465916	0.578684
Decanoyl-carnitine	Acylcarnitine	0.167788	0.049532	-0.0170694	-0.16877	0.283152	0.149235	0.385778
Decenoyl-carnitine	Acylcarnitine	0.353654	0.234391	0.00910814	-0.351463	0.504499	0.32173	0.590293
Dodecanoyl-carnitine	Acylcarnitine	0.0834135	0.131772	-0.160515	-0.11841	0.0719612	0.126524	0.19682
Dodecenoyl-carnitine	Acylcarnitine	0.141731	0.00172361	-0.0133868	-0.124718	0.334715	0.12691	0.370004
Hexadecenoyl-carnitine	Acylcarnitine	0.232578	0.0524245	0.129626	-0.152821	0.338463	0.234985	0.460172
Isovaleryl-carnitine	Acylcarnitine	0.495997	0.495338	-0.00455241	-0.545814	0.374657	0.468991	0.551206
Linoleoyl-carnitine	Acylcarnitine	0.364925	0.225723	0.104967	-0.355252	0.493758	0.334842	0.605813
Octanoyl-carnitine	Acylcarnitine	0.253679	0.138137	0.000753246	-0.257041	0.342372	0.227972	0.472925
Octenoyl-carnitine	Acylcarnitine	0.478503	0.428846	-0.0100297	-0.479166	0.454904	0.466334	0.667833
Oleoyl-carnitine	Acylcarnitine	0.334483	0.172538	0.104718	-0.300206	0.500348	0.305978	0.592308
Palmitoyl-carnitine	Acylcarnitine	0.359986	0.175774	0.264456	-0.293694	0.456298	0.339014	0.595162
Propionyl-carnitine	Acylcarnitine	0.51054	0.411698	0.173887	-0.511531	0.629653	0.445439	0.680054
Tetradecenoyl-carnitine	Acylcarnitine	0.188263	0.0461353	0.0409121	-0.176752	0.436076	0.143875	0.414749
Valeryl-carnitine	Acylcarnitine	0.654588	0.602373	0.189138	-0.651283	0.536621	0.665348	0.623249
Caffeine	Alkaloid	0.262061	0.171418	0.418485	-0.165296	0.470109	0.125941	0.149517
Theobromine	Alkaloid	-0.0854855	-0.0457341	0.0319119	0.0729756	-0.0958015	-0.154513	-0.0690167
Theophylline	Alkaloid	0.0728075	0.0722835	0.109742	-0.0215189	0.123185	0.0538055	0.00928154
4-hydroxyproline	Amino acid	0.0282848	0.142212	-0.0759581	-0.114993	-0.101089	0.0241398	-0.0755412
Alanine	Amino acid	0.599555	0.579426	0.426533	-0.559347	0.168823	0.601806	0.458623
Asparagine	Amino acid	-0.149306	-0.0853254	-0.18425	0.130821	-0.382779	-0.0832815	-0.246981
Beta-alanine	Amino acid	0.331863	0.358996	0.0772942	-0.306869	0.0966519	0.365803	0.167132
Cysteine	Amino acid	0.431763	0.505383	0.178931	-0.43167	0.162691	0.502154	0.263232
Cystine	Amino acid	0.58408	0.586963	0.1506	-0.566969	0.556721	0.615455	0.565158
Glutamic acid	Amino acid	0.50634	0.567371	0.30239	-0.524305	0.154321	0.487969	0.422844
Glutamine	Amino acid	-0.257428	-0.176167	-0.285542	0.230171	-0.50323	-0.141693	-0.172953
Glycine	Amino acid	-0.134974	-0.0189831	-0.246299	0.0850133	-0.271991	-0.0230242	-0.197664
Kynurenine	Amino acid	0.301381	0.311067	-0.00921352	-0.3287	0.0599155	0.345584	0.272886
Leucine	Amino acid	0.0152569	0.131981	-0.209104	-0.143778	-0.199861	-0.0119102	0.117889
Lysine	Amino acid	0.653047	0.689249	0.223539	-0.632709	0.390829	0.691879	0.460874
Methionine	Amino acid	0.0292759	0.0679473	-0.0917736	-0.10782	-0.0989688	0.0948794	0.00891521
Ornithine	Amino acid	0.183504	0.335602	-0.0957526	-0.261487	-0.169992	0.263463	0.0222675
Phenylalanine	Amino acid	0.581957	0.610601	0.279139	-0.564073	0.322119	0.607058	0.363995
Proline	Amino acid	0.42587	0.539795	0.0589196	-0.516272	0.0699227	0.488508	0.371576
Pyroglutamic acid	Amino acid	0.157067	0.272172	0.0749725	-0.232458	-0.207611	0.176833	-0.000658116
Threonine	Amino acid	0.110311	0.227372	-0.15339	-0.158581	-0.214219	0.218539	0.0175319
Tryptophan	Amino acid	0.558745	0.574975	0.317857	-0.537296	0.328974	0.545075	0.303638
Tyrosine	Amino acid	0.745211	0.763267	0.295322	-0.710516	0.451	0.764886	0.544043
Valine	Amino acid	0.666776	0.717739	0.273431	-0.661029	0.305324	0.667341	0.447343
Creatinine	Amino ketone	0.113762	0.154891	0.0478058	-0.15104	-0.0550429	0.089765	0.110399
Hippuric acid	Benzoic acid	-0.139359	-0.16106	0.0793824	0.1546	0.0136108	-0.212257	-0.157468
1,5-anhydro-d-glucitol	Carbohydrate	-0.33287	-0.29254	-0.115546	0.280833	-0.474541	-0.378998	-0.309207
Lactose	Carbohydrate	-0.191762	-0.232397	0.0466186	0.158726	-0.0319711	-0.342023	-0.180313
Carnitine	Carnitine	0.0113889	-0.0308474	-0.0708553	-0.0162267	-0.107233	0.07131	0.0965088
Chenodeoxycholic Acid	Cholic acid	0.0223658	0.0498834	-0.0322973	-0.0920194	-0.0185924	-0.0229666	0.0292984
Chenodeoxycholic acid glycine conjugate	Cholic acid	0.0830203	0.140651	0.126269	-0.158966	0.257998	-0.00939332	-0.079919
Cholic acid	Cholic acid	-0.0476162	-0.0220343	-0.0471362	-0.0151788	-0.0260848	-0.095724	-0.0486126
Deoxycholic acid	Cholic acid	0.226008	0.26622	0.0522591	-0.294064	0.194245	0.154567	0.130232
Glycocholic Acid	Cholic acid	0.0956647	0.133635	0.194215	-0.185806	0.298649	-0.0136707	-0.0192582
Glycodeoxycholate	Cholic acid	0.246124	0.247691	0.345698	-0.283769	0.441019	0.126085	0.0282442
Hyodeoxycholic acid	Cholic acid	0.0414406	0.0360235	-0.0786171	-0.101018	0.215498	0.0143438	0.0537486
Taurochenodeoxycholic acid	Cholic acid	0.314935	0.240539	0.417276	-0.300924	0.66586	0.175615	0.20475
Taurocholic acid	Cholic acid	0.193573	0.112821	0.35257	-0.175869	0.516852	0.0704004	0.116622
Ursodeoxycholic acid	Cholic acid	0.101935	0.124218	-0.00165108	-0.170873	0.0593502	0.066483	0.134642
Gamma-Glu-Leu	Dipeptide	0.462371	0.47456	0.156925	-0.488826	0.211913	0.473471	0.328132
Docosahexaenoic acid	Fatty acid	-0.213556	-0.338799	0.129444	0.366518	-0.0715837	-0.171979	-0.24496
Dodecanoic acid	Fatty acid	-0.263617	-0.454669	0.200487	0.424196	-0.0174565	-0.294849	-0.187921
Eicosatetraenoic acid	Fatty acid	-0.0600654	-0.326817	0.584746	0.264921	0.268049	-0.176342	-0.0772695
Hexadecanoic acid	Fatty acid	0.265021	0.0065775	0.616747	-0.0289828	0.506986	0.167111	0.22511
Hydroxypalmitic acid	Fatty acid	-0.52807	-0.587139	-0.12453	0.59249	-0.238538	-0.565481	-0.441288
Linolenic acid	Fatty acid	-0.198263	-0.345586	0.0991817	0.328233	0.00431268	-0.228465	-0.0955667
Myristic acid	Fatty acid	-0.176241	-0.408527	0.401961	0.38783	0.107593	-0.226962	-0.141267
Octadecadienoic acid	Fatty acid	0.158539	-0.0780535	0.521447	0.0455007	0.519931	0.0569952	0.0797951
Octadecanoic acid	Fatty acid	0.117446	-0.113335	0.396244	0.0559765	0.409005	-0.0224238	0.134381
Octadecenoic acid	Fatty acid	-0.0637639	-0.299521	0.417892	0.247494	0.333122	-0.178686	-0.0542437
Palmitoleic acid	Fatty acid	0.104594	-0.121669	0.511425	0.133024	0.338262	0.0685984	0.0720839
3-Indolelactic acid	Indole	0.130736	0.247384	-0.124902	-0.228471	-0.0640189	0.126055	0.158167
CMPF	Lipid_like	0.100712	0.137351	-0.1624	-0.090651	-0.0765988	0.190556	0.0439352
PC(P-16:0/0:0) or PC(0-16:1/0:0)	LysoPC	-0.423622	-0.387407	-0.10933	0.441502	-0.243459	-0.385699	-0.605001
PE(16:0/0:0)	LysoPE	-0.104839	-0.26095	0.434736	0.221946	0.0165407	-0.0874217	0.0345415
PE(18:0/0:0)	LysoPE	-0.0768351	-0.227238	0.538314	0.202771	0.0351214	-0.0947992	-0.0330934
PE(18:1(9Z)/0:0)	LysoPE	-0.461264	-0.387619	-0.256873	0.405111	-0.218947	-0.443275	-0.493933
PE(18:2/0:0)	LysoPE	0.0931341	0.015553	0.153239	-0.103777	0.0991452	0.077779	0.374353
2-oxobutyric acid	Organic acid	0.732759	0.72419	0.327811	-0.670375	0.455693	0.759044	0.587065
2-oxoisocaproic acid	Organic acid	0.400086	0.398316	0.187801	-0.352469	0.133243	0.334801	0.206605
3-hydroxybutyric acid	Organic acid	-0.284322	-0.348558	-0.0994123	0.364673	-0.107105	-0.31314	-0.282384
4-hydroxyphenylacetic acid	Organic acid	0.0754554	0.0795527	-0.088374	-0.142017	0.0700045	0.0114788	0.0840979
Alpha-ketoglutaric acid	Organic acid	0.566514	0.467803	0.51476	-0.476499	0.610517	0.447623	0.440946
Aspartic acid	Organic acid	0.604306	0.682289	0.245915	-0.65247	0.197286	0.632081	0.416823
Citric acid	Organic acid	-0.016728	-0.138456	0.121179	0.124072	0.0532445	-0.0790714	-0.0995107
Glyceric acid	Organic acid	-0.46007	-0.519851	-0.148663	0.480705	-0.307963	-0.5267	-0.483996
Indoxylsulfuric acid	Organic acid	0.244045	0.286672	-0.116285	-0.252517	0.0310432	0.2658	0.248071
Lactic acid	Organic acid	0.440188	0.356542	0.460236	-0.387159	0.20916	0.338883	0.377103
Malic acid	Organic acid	0.17672	0.0363767	0.276328	-0.0518304	0.339467	0.13147	0.176168
Pantothenic Acid	Organic acid	0.128645	0.0623483	0.00861332	-0.099954	0.159392	0.200592	0.209431
Pyruvic acid	Organic acid	0.418987	0.413637	0.28416	-0.390961	0.111968	0.401409	0.363095
Sebacic acid	Organic acid	-0.184914	-0.226098	-0.198436	0.217529	0.00897054	-0.18741	-0.0630929
Succinic acid	Organic acid	-0.197033	-0.255635	0.0633453	0.298647	-0.401041	-0.184449	-0.197602
1-palmitoyl-sn-glycero-3-phosphocholine	Phospholipid	-0.222249	-0.420407	0.514445	0.342179	-0.020902	-0.317701	-0.197364
Sorbitol	Polyol	0.782519	0.779688	0.288859	-0.718667	0.586472	0.801538	0.602435
Xylulose	Polyol	0.170647	0.127279	0.0401724	-0.104225	0.0754893	0.221274	0.16161
Hypoxanthine	Purine	0.148722	0.149179	-0.0119326	-0.161452	0.132919	0.131133	0.184119
Uric acid	Purine	0.654184	0.679564	0.296686	-0.630937	0.431148	0.643764	0.41278
Xanthine	Purine	0.0960286	0.1082	-0.0542123	-0.104417	0.0331267	0.0498943	0.145151
Niacinamide	Pyridine	-0.0603921	-0.0577714	-0.0207385	0.0317722	-0.0424075	-0.056976	-0.0651121
Sphingosine-1-phosphate	Spinholipid	-0.316749	-0.281115	-0.260469	0.25407	-0.29496	-0.329435	-0.110863
3-α-hydroxyandrost-5-en-17-one sulfate	Steroid	-0.285547	-0.189241	-0.251101	0.213333	-0.289072	-0.280424	-0.245697
Cortisol	Steroid	-0.159479	-0.234468	-0.0311562	0.181489	0.0479739	-0.109766	-0.113608
Campesterol	Sterol	-0.226725	-0.265976	-0.0978579	0.222143	-0.111167	-0.247586	-0.136295
Cholesterol	Sterol	-0.385599	-0.466405	-0.0191639	0.385426	-0.147971	-0.460492	-0.248707
Abietic acid	Terpenoid	-0.265227	-0.301542	-0.136545	0.279414	-0.10499	-0.284014	-0.0627553
Alpha-tocopherol	Tocopherol	-0.332162	-0.535809	0.249277	0.442334	-0.0280272	-0.414445	-0.208844
Urea	Urea	0.488943	0.531258	0.0786165	-0.468165	0.166688	0.553549	0.368036
Correlation with the compound profile of the metabolic syndrome score (R2)			0.91	0.2	-0.94	0.55	0.96	0.81

## Sheet: Supplementary Table 2
Supplementary Table 2: Individual lipid results (p(corr) values) from the OPLS models with (components of) the metabolic syndrome score as Y
Bold correlation estimates were statistically significant after consideirng jackknife confidence interval.
Lipid name	Chemical class	Metabolic syndrome	Waist circumference	Triglycerides	HDL cholesterol	Glucose	Blood pressure
Cer(d18:0/22:0)	Ceramide	0.509773	0.38551	0.639842	0.282404	0.212083	0.111793
Cer(d18:0/23:0)	Ceramide	0.391079	0.293735	0.56322	0.135863	0.0718759	-0.0124769
Cer(d18:0/24:0)	Ceramide	0.514155	0.376226	0.633679	0.301256	0.252614	0.124074
Cer(d18:0/24:1)	Ceramide	0.312354	0.334518	0.550772	0.0294614	-0.22382	-0.0747428
Cer(d18:0/25:1)	Ceramide	0.270429	0.290351	0.495261	0.0581942	-0.232893	-0.0265838
Cer(d18:0/26:1)	Ceramide	0.174226	0.214623	0.375259	-0.0252235	-0.246077	-0.146011
Cer(d18:1/20:0)	Ceramide	0.469779	0.503633	0.641092	0.223583	-0.0667504	0.147314
Cer(d18:1/20:5)	Ceramide	-0.177901	-0.149585	-0.141489	-0.0762563	-0.151434	-0.193519
Cer(d18:1/22:0)	Ceramide	0.375643	0.417865	0.582611	0.141112	-0.196549	0.0695555
Cer(d18:1/23:0)	Ceramide	0.228698	0.319285	0.468512	-0.0552279	-0.377727	-0.0647634
Cer(d18:1/24:0)	Ceramide	0.258305	0.292466	0.495112	0.0193516	-0.28052	-0.0508268
Cer(d18:1/24:1)	Ceramide	0.218834	0.232802	0.406214	-0.00866459	-0.180002	-0.155368
Cer(d18:1/24:2)	Ceramide	0.118826	0.187514	0.307813	-0.0544078	-0.293347	-0.209053
Cer(d18:1/25:0)	Ceramide	0.0869039	0.150581	0.306936	-0.117563	-0.333592	-0.209899
Cer(d18:1/26:0)	Ceramide	0.00865266	0.0737309	0.206453	-0.17073	-0.259865	-0.215933
DG(34:1)	Diglyceride	0.62824	0.487075	0.780718	0.396006	0.159631	0.185978
DG(36:2)	Diglyceride	0.652751	0.499272	0.796956	0.452183	0.229025	0.218066
GalCer(d18:1/18:0ox)	Galactoceramide	-0.339776	-0.361042	-0.044307	-0.579023	-0.468787	-0.490037
GalCer(d18:1/18:1)	Galactoceramide	0.385099	0.257613	0.491901	0.11857	0.109331	0.0420289
GalCer(d18:1/20:3)	Galactoceramide	-0.151465	0.0588779	0.0545742	-0.359452	-0.562631	-0.270878
GalCer(d18:1/22:0)	Galactoceramide	-0.315103	-0.26459	-0.0991209	-0.43852	-0.548865	-0.51495
GalCer(d18:1/23:0)	Galactoceramide	-0.283831	-0.187285	-0.0500263	-0.475672	-0.633041	-0.510116
GalCer(d18:1/24:0)	Galactoceramide	-0.284782	-0.237476	-0.0606578	-0.442283	-0.574934	-0.490108
GalCer(d18:1/24:1)	Galactoceramide	-0.395382	-0.366893	-0.214336	-0.470978	-0.440365	-0.635499
LPC(14:0)	Lysophosphatidylcholine	0.305017	0.352831	0.44141	-0.0195329	-0.387853	0.134856
LPC(16:0)	Lysophosphatidylcholine	0.222837	0.0866753	0.462043	-0.0137843	-0.228539	-0.0897319
LPC(16:1)	Lysophosphatidylcholine	0.255525	0.212744	0.415757	-0.0905269	-0.158408	-0.000309826
LPC(18:0)	Lysophosphatidylcholine	0.0738021	-0.00957458	0.333731	-0.103718	-0.301261	-0.230965
LPC(18:1)	Lysophosphatidylcholine	-0.160554	-0.312673	0.0591049	-0.328528	-0.29867	-0.301271
LPC(18:2)	Lysophosphatidylcholine	-0.34647	-0.481099	-0.184912	-0.318716	-0.273153	-0.280955
LPC(20:4)	Lysophosphatidylcholine	0.226502	0.0667546	0.429539	0.04905	-0.109759	-0.0607799
LPC(22:6)	Lysophosphatidylcholine	-0.108815	-0.320878	-0.00425742	-0.186129	-0.0365932	-0.283836
PC(26:1)	Phosphatidylcholine	0.111281	0.0695178	0.167117	-0.057664	0.10234	-0.170306
PC(30:1)	Phosphatidylcholine	0.10026	0.241311	0.29116	-0.302128	-0.539622	-0.104203
PC(31:0)	Phosphatidylcholine	-0.62861	-0.597053	-0.356057	-0.790089	-0.626926	-0.710924
PC(31:1)	Phosphatidylcholine	-0.415683	-0.315895	-0.148184	-0.577015	-0.652749	-0.493301
PC(31:2)	Phosphatidylcholine	0.0192368	0.0412497	0.150877	-0.107767	-0.186505	-0.232092
PC(32:0)	Phosphatidylcholine	0.0190401	0.0236852	0.312397	-0.353257	-0.445099	-0.386557
PC(32:1)	Phosphatidylcholine	0.319725	0.418737	0.476332	-0.121195	-0.32659	0.126263
PC(32:2)	Phosphatidylcholine	0.151936	0.281333	0.349935	-0.203397	-0.550644	-0.0504156
PC(33:1)	Phosphatidylcholine	-0.188935	-0.207817	0.101666	-0.513539	-0.388552	-0.454853
PC(33:2)	Phosphatidylcholine	-0.339188	-0.257665	-0.106106	-0.560557	-0.661543	-0.475414
PC(34:1)	Phosphatidylcholine	0.283288	0.26823	0.534581	-0.147676	-0.26581	-0.067671
PC(34:2)	Phosphatidylcholine	-0.0327926	0.0126819	0.271738	-0.230876	-0.496613	-0.189328
PC(34:3)	Phosphatidylcholine	0.198122	0.31425	0.435959	-0.202805	-0.483297	-0.0664739
PC(34:4)	Phosphatidylcholine	0.291329	0.374686	0.42219	-0.0650028	-0.275291	0.0269982
PC(35:1)	Phosphatidylcholine	-0.0306022	0.0282831	0.253132	-0.379563	-0.484746	-0.293886
PC(35:2)	Phosphatidylcholine	-0.381878	-0.357034	-0.0563607	-0.586455	-0.559383	-0.610211
PC(35:4)	Phosphatidylcholine	0.0802324	0.0945239	0.225459	-0.199286	-0.147509	-0.197689
PC(36:1)	Phosphatidylcholine	0.137531	0.177624	0.419568	-0.243977	-0.377243	-0.245398
PC(36:2)	Phosphatidylcholine	-0.0186234	0.0433857	0.315505	-0.236989	-0.49463	-0.242378
PC(36:3)	Phosphatidylcholine	0.269639	0.332083	0.555842	-0.0747388	-0.335499	-0.0339949
PC(36:4)	Phosphatidylcholine	0.388588	0.321117	0.478191	0.128445	0.241315	0.0841214
PC(36:5)	Phosphatidylcholine	0.17467	0.104272	0.243629	-0.134126	0.00532522	-0.22482
PC(36:6)	Phosphatidylcholine	0.171398	0.176034	0.297244	-0.175514	-0.209416	-0.239437
PC(38:3)	Phosphatidylcholine	0.460534	0.543722	0.651967	0.153251	-0.128912	0.134898
PC(38:4)	Phosphatidylcholine	0.375144	0.34478	0.456058	0.178528	0.273407	0.0606864
PC(38:5)	Phosphatidylcholine	0.227484	0.151734	0.396129	-0.116827	-0.0627474	-0.264296
PC(38:6)	Phosphatidylcholine	0.144259	0.0273231	0.289373	-0.0907447	-0.0145976	-0.303025
PC(38:7)	Phosphatidylcholine	-0.0129965	-0.0473946	0.157371	-0.323196	-0.237962	-0.463158
PC(40:4)	Phosphatidylcholine	0.375694	0.357091	0.545924	0.0855449	-0.0170951	0.044421
PC(40:5)	Phosphatidylcholine	0.353997	0.298062	0.510463	0.0446814	-0.0300145	-0.0730198
PC(40:6)	Phosphatidylcholine	0.275864	0.183597	0.406323	0.0328098	0.0496536	-0.152982
PC(40:7)	Phosphatidylcholine	-0.106884	-0.165641	0.0787966	-0.244802	-0.226465	-0.435397
PC(40:8)	Phosphatidylcholine	0.0527664	-0.0529984	0.293465	-0.235022	-0.21304	-0.357486
PC(O-32:0)	Phosphatidylcholine	-0.383352	-0.29589	-0.160534	-0.554603	-0.571302	-0.498033
PC(O-34:1)	Phosphatidylcholine	-0.419654	-0.380151	-0.130507	-0.600227	-0.541262	-0.592132
PC(O-34:2)	Phosphatidylcholine	-0.513343	-0.529362	-0.295015	-0.5716	-0.418636	-0.516501
PC(O-34:4)	Phosphatidylcholine	-0.545129	-0.384614	-0.285918	-0.670468	-0.728746	-0.601176
PC(O-36:1)	Phosphatidylcholine	-0.170216	-0.0219223	0.0629793	-0.39759	-0.50119	-0.400044
PC(O-36:2)	Phosphatidylcholine	-0.65696	-0.624635	-0.415632	-0.712454	-0.589656	-0.659853
PC(O-36:3)	Phosphatidylcholine	-0.264433	-0.306189	0.00256066	-0.435823	-0.360605	-0.432304
PC(O-36:4)	Phosphatidylcholine	-0.256735	-0.322665	-0.0169584	-0.473109	-0.233293	-0.476083
PC(O-36:5)	Phosphatidylcholine	-0.238249	-0.271825	-0.010676	-0.48195	-0.242677	-0.50084
PC(O-38:4)	Phosphatidylcholine	-0.404667	-0.39479	-0.167081	-0.564955	-0.438788	-0.510298
PC(O-38:5)	Phosphatidylcholine	-0.374839	-0.429096	-0.141143	-0.533444	-0.278289	-0.595845
PC(O-38:6)	Phosphatidylcholine	-0.302865	-0.364383	-0.0648588	-0.511196	-0.285932	-0.635852
PC(O-38:7)	Phosphatidylcholine	-0.30346	-0.380423	-0.234351	-0.388949	-0.137128	-0.505428
PC(O-40:6)	Phosphatidylcholine	-0.231125	-0.265434	-0.0182155	-0.393772	-0.383789	-0.486578
LPE(22:6)	Phosphatidylethanolamine	0.18256	0.04558	0.286622	-0.0654139	0.015681	-0.121678
PE(38:4)	Phosphatidylethanolamine	0.666713	0.557797	0.804332	0.405715	0.24098	0.332798
PE(38:6)	Phosphatidylethanolamine	0.57607	0.45818	0.669675	0.34682	0.204088	0.278572
PE(O-38:5)	Phosphatidylethanolamine	-0.606315	-0.438315	-0.456495	-0.541116	-0.580309	-0.471082
PG(36:1)	Phosphatidylglycerol	0.12827	0.130222	0.335316	-0.234668	-0.3006	-0.0462807
PG(36:3)	Phosphatidylglycerol	-0.610406	-0.477813	-0.572656	-0.406374	-0.399004	-0.388287
PG(36:4)	Phosphatidylglycerol	-0.217105	-0.096131	0.0593009	-0.447924	-0.508129	-0.530719
PG(38:3)	Phosphatidylglycerol	-0.260011	-0.170124	-0.205484	-0.252773	-0.11141	-0.385825
PG(40:5)	Phosphatidylglycerol	0.063287	0.0648706	0.316141	-0.0549727	-0.403253	-0.159652
PI(32:1)	Phosphatidylinositol	0.290175	0.389303	0.471285	-0.0893746	-0.373742	0.0931418
PI(34:1)	Phosphatidylinositol	0.227468	0.236022	0.484399	-0.0569918	-0.374991	-0.0482105
PI(34:2)	Phosphatidylinositol	0.298131	0.338012	0.520926	0.0629465	-0.372178	0.0891216
PI(36:1)	Phosphatidylinositol	0.111506	0.0874052	0.358599	-0.0779106	-0.366103	-0.105304
PI(36:2)	Phosphatidylinositol	0.0523804	0.0524213	0.310454	-0.0637848	-0.400554	-0.173126
PI(36:3)	Phosphatidylinositol	0.190007	0.226641	0.436209	0.00479408	-0.377556	-0.0391431
PI(36:4)	Phosphatidylinositol	0.426064	0.397794	0.61294	0.151098	-0.138822	0.0962611
PI(38:3)	Phosphatidylinositol	0.396404	0.393948	0.578979	0.221651	-0.157765	0.162184
PI(38:4)	Phosphatidylinositol	0.25057	0.212199	0.467157	0.0813796	-0.149663	-0.111556
PI(38:5)	Phosphatidylinositol	0.208657	0.208037	0.440008	-0.0344668	-0.331533	-0.105492
PI(38:6)	Phosphatidylinositol	0.0954628	0.104006	0.317245	-0.136462	-0.337179	-0.194352
PI(40:5)	Phosphatidylinositol	0.262015	0.229716	0.498036	0.0245913	-0.241129	-0.12176
PI(40:6)	Phosphatidylinositol	0.228598	0.139823	0.431878	-0.0205846	-0.182319	-0.152651
SM(d18:0/14:0)	Sphingomyelin	0.00496048	0.119244	0.215986	-0.342143	-0.585583	-0.227264
SM(d18:0/16:0)	Sphingomyelin	-0.326286	-0.165604	-0.0571544	-0.592361	-0.801358	-0.499776
SM(d18:0/16:1)	Sphingomyelin	-0.53561	-0.389204	-0.263056	-0.636499	-0.723913	-0.690589
SM(d18:0/17:0)	Sphingomyelin	-0.5932	-0.557005	-0.308103	-0.788115	-0.635106	-0.701252
SM(d18:0/17:1)	Sphingomyelin	-0.150962	-0.017952	0.122058	-0.413467	-0.526243	-0.431265
SM(d18:0/22:0)	Sphingomyelin	-0.141934	-0.0246171	0.122524	-0.325008	-0.455833	-0.42586
SM(d18:0/22:2)	Sphingomyelin	-0.000776216	0.0592819	0.335458	-0.233234	-0.490063	-0.234712
SM(d18:1/14:0)	Sphingomyelin	-0.0196935	0.0914567	0.237726	-0.358255	-0.495286	-0.359634
SM(d18:1/14:1)	Sphingomyelin	-0.046566	0.152998	0.134574	-0.345804	-0.463177	-0.257651
SM(d18:1/15:0)	Sphingomyelin	-0.312223	-0.176649	-0.0343796	-0.574641	-0.622301	-0.597158
SM(d18:1/16:0)	Sphingomyelin	-0.535558	-0.388447	-0.263737	-0.635454	-0.725576	-0.689659
SM(d18:1/16:1)	Sphingomyelin	-0.248318	-0.11262	0.0333742	-0.494048	-0.536023	-0.570217
SM(d18:1/17:0)	Sphingomyelin	-0.146254	-0.00399068	0.124987	-0.425455	-0.534189	-0.41393
SM(d18:1/18:0)	Sphingomyelin	-0.108921	-0.00157975	0.1228	-0.341494	-0.309895	-0.47523
SM(d18:1/18:1)	Sphingomyelin	-0.241198	-0.0449815	-0.0654888	-0.355664	-0.382181	-0.42123
SM(d18:1/20:0)	Sphingomyelin	-0.0946926	0.0272008	0.165168	-0.342348	-0.409635	-0.424395
SM(d18:1/20:1)	Sphingomyelin	-0.238716	-0.0972422	0.0497618	-0.484804	-0.519553	-0.531027
SM(d18:1/20:2)	Sphingomyelin	0.342436	0.455109	0.487168	0.0136399	-0.314483	0.176369
SM(d18:1/20:3)	Sphingomyelin	0.27358	0.374788	0.426302	-0.0917558	-0.302587	0.0097384
SM(d18:1/21:0)	Sphingomyelin	-0.147781	0.0200151	0.0638504	-0.368609	-0.470975	-0.38136
SM(d18:1/22:1)	Sphingomyelin	-0.266715	-0.12568	0.0137465	-0.497296	-0.546616	-0.601149
SM(d18:1/23:1)	Sphingomyelin	-0.419193	-0.225461	-0.16673	-0.632353	-0.650206	-0.661622
SM(d18:1/24:1)	Sphingomyelin	-0.379156	-0.288216	-0.156968	-0.525032	-0.464893	-0.669965
SM(d18:1/24:2)	Sphingomyelin	-0.306054	-0.184446	-0.065545	-0.507934	-0.475946	-0.631628
SM(d18:1/25:1)	Sphingomyelin	-0.219058	-0.132488	-0.0519934	-0.360564	-0.33258	-0.500023
Sulfatide(d18:0/18:0)	Sulfatide	0.2383	0.208195	0.28569	0.138004	0.106378	0.0631472
Sulfatide(d18:0/20:0)	Sulfatide	0.0342253	0.0215278	0.0641267	-0.10666	-0.135771	0.101707
Sulfatide(d18:0/22:0)	Sulfatide	0.319578	0.32212	0.548859	-0.0171791	-0.256947	0.0463437
Sulfatide(d18:0/22:1)	Sulfatide	-0.325434	-0.252822	-0.144209	-0.24225	-0.476311	-0.217934
Sulfatide(d18:1/20:1)	Sulfatide	0.0859043	0.207652	0.275304	-0.152526	-0.414038	-0.040748
Sulfatide(d18:1/22:0)	Sulfatide	0.292713	0.27878	0.532498	-0.0336836	-0.25299	-0.0229405
Sulfatide(d18:1/22:1)	Sulfatide	0.357702	0.439594	0.444274	0.229717	-0.0293442	0.325607
Sulfatide(d18:1/22:2)	Sulfatide	-0.287796	-0.232241	-0.113042	-0.229935	-0.469733	-0.128147
Sulfatide(d18:1/23:0)	Sulfatide	-0.36043	-0.236039	-0.185781	-0.41417	-0.432615	-0.517617
Sulfatide(d18:1/24:2)	Sulfatide	0.127145	0.0842924	-0.0800611	0.293802	0.59107	0.190784
TG(38:0)	Triglyceride	0.364617	0.352262	0.362808	0.333424	-0.0917715	0.338506
TG(40:0)	Triglyceride	0.392729	0.40669	0.425902	0.293956	-0.215142	0.339802
TG(40:1)	Triglyceride	0.504338	0.481371	0.56745	0.360665	-0.112791	0.38104
TG(42:0)	Triglyceride	0.506456	0.514916	0.575628	0.313182	-0.220382	0.396691
TG(42:1)	Triglyceride	0.504548	0.512631	0.556817	0.347928	-0.190643	0.397829
TG(44:0)	Triglyceride	0.595833	0.615558	0.692831	0.319453	-0.204738	0.450397
TG(44:1)	Triglyceride	0.616924	0.623311	0.711869	0.363236	-0.187527	0.441226
TG(44:2)	Triglyceride	0.604436	0.611001	0.677415	0.416523	-0.150439	0.456284
TG(44:3)	Triglyceride	0.542358	0.542867	0.576995	0.439872	-0.0893471	0.406022
TG(45:1)	Triglyceride	0.692411	0.707518	0.803891	0.3785	-0.152257	0.495465
TG(46:0)	Triglyceride	0.680995	0.707037	0.751496	0.374854	-0.0717794	0.575143
TG(46:1)	Triglyceride	0.647545	0.675948	0.761505	0.326438	-0.195865	0.461221
TG(46:2)	Triglyceride	0.65877	0.67592	0.764874	0.391885	-0.182516	0.461145
TG(46:3)	Triglyceride	0.676827	0.689893	0.753125	0.47885	-0.122759	0.50703
TG(46:4)	Triglyceride	0.613126	0.632939	0.634269	0.50035	-0.0341008	0.481284
TG(47:0)	Triglyceride	0.471927	0.53475	0.571372	0.142124	-0.237749	0.379847
TG(47:2)	Triglyceride	0.686927	0.711201	0.803846	0.389269	-0.176199	0.462635
TG(48:0)	Triglyceride	0.484588	0.556094	0.556997	0.185153	-0.144664	0.473018
TG(48:1)	Triglyceride	0.70286	0.738155	0.799662	0.351687	-0.0878999	0.546738
TG(48:2)	Triglyceride	0.691579	0.743006	0.826969	0.352997	-0.147523	0.463929
TG(48:3)	Triglyceride	0.732347	0.750097	0.841886	0.46199	-0.118194	0.487102
TG(48:4)	Triglyceride	0.56246	0.585862	0.590081	0.481096	-0.087699	0.432369
TG(49:0)	Triglyceride	0.0382377	0.200992	0.0787643	-0.182799	-0.281666	0.207083
TG(49:1)	Triglyceride	0.382968	0.49284	0.500965	0.0421896	-0.292228	0.325096
TG(49:2)	Triglyceride	0.691621	0.747628	0.754676	0.44851	0.144367	0.611857
TG(49:3)	Triglyceride	0.761377	0.786623	0.857459	0.542737	0.0892599	0.560402
TG(50:0)	Triglyceride	0.72808	0.638502	0.836577	0.466381	0.153539	0.47978
TG(50:1)	Triglyceride	0.69954	0.707306	0.779858	0.390843	0.0613237	0.569512
TG(50:2)	Triglyceride	0.682741	0.732685	0.795103	0.314267	-0.0187756	0.495668
TG(50:3)	Triglyceride	0.77039	0.789512	0.891042	0.459558	0.0366415	0.516055
TG(50:4)	Triglyceride	0.767085	0.75842	0.866172	0.543143	0.0501301	0.469082
TG(50:5)	Triglyceride	0.698504	0.701686	0.748402	0.568181	0.0508101	0.470406
TG(51:1)	Triglyceride	0.788614	0.717415	0.894547	0.521242	0.225464	0.534201
TG(51:2)	Triglyceride	0.540781	0.489804	0.683026	0.296267	0.00547552	0.266809
TG(51:3)	Triglyceride	0.416434	0.444433	0.570761	0.321142	-0.0614382	0.215617
TG(52:0)	Triglyceride	0.659852	0.521864	0.789972	0.439737	0.200641	0.327624
TG(52:1)	Triglyceride	0.76209	0.664623	0.885298	0.494891	0.206114	0.458003
TG(52:2)	Triglyceride	0.54842	0.54725	0.640997	0.371409	0.188809	0.441235
TG(52:3)	Triglyceride	0.477013	0.441535	0.547889	0.483433	0.288856	0.374122
TG(52:4)	Triglyceride	0.66596	0.620995	0.711621	0.648658	0.333432	0.482901
TG(52:5)	Triglyceride	0.757497	0.7355	0.828798	0.597944	0.184545	0.45944
TG(52:6)	Triglyceride	0.789267	0.743857	0.845876	0.572385	0.175577	0.431888
TG(53:1)	Triglyceride	0.698143	0.561923	0.822299	0.498282	0.265942	0.376232
TG(53:2)	Triglyceride	-0.526649	-0.456664	-0.559696	-0.376512	-0.0958674	-0.248883
TG(53:3)	Triglyceride	-0.609368	-0.560855	-0.570824	-0.369098	-0.158303	-0.391816
TG(53:4)	Triglyceride	-0.135119	-0.0311759	-0.220789	0.092422	0.153038	0.184664
TG(53:5)	Triglyceride	0.585701	0.57999	0.642487	0.530228	0.201559	0.334602
TG(54:0)	Triglyceride	0.642813	0.496965	0.758094	0.480837	0.291749	0.355985
TG(54:1)	Triglyceride	0.662357	0.517367	0.793943	0.468611	0.253014	0.319818
TG(54:2)	Triglyceride	0.735022	0.621746	0.867082	0.550497	0.306606	0.433941
TG(54:3)	Triglyceride	0.204155	0.143995	0.242908	0.388557	0.351745	0.247826
TG(54:4)	Triglyceride	0.313334	0.222717	0.371891	0.486743	0.360436	0.255782
TG(54:5)	Triglyceride	0.524921	0.464376	0.556537	0.632444	0.372976	0.409509
TG(54:6)	Triglyceride	0.789828	0.719031	0.829981	0.56824	0.353892	0.416005
TG(54:7)	Triglyceride	0.393184	0.379936	0.359895	0.51678	0.22445	0.286525
TG(54:8)	Triglyceride	0.647194	0.572195	0.633333	0.525533	0.230849	0.31739
TG(55:1)	Triglyceride	0.633114	0.477807	0.720228	0.525972	0.424358	0.326435
TG(55:2)	Triglyceride	0.745116	0.58416	0.856917	0.563137	0.369304	0.402284
TG(55:3)	Triglyceride	0.803849	0.73568	0.903935	0.55126	0.264554	0.563124
TG(56:0)	Triglyceride	0.547976	0.406082	0.658121	0.429959	0.323578	0.292598
TG(56:1)	Triglyceride	0.595789	0.432802	0.672592	0.510408	0.458541	0.30801
TG(56:2)	Triglyceride	0.711819	0.546171	0.821707	0.552317	0.402635	0.359538
TG(56:3)	Triglyceride	0.773682	0.723705	0.874837	0.544242	0.277726	0.56603
TG(56:6)	Triglyceride	0.502354	0.346371	0.482453	0.527586	0.590104	0.24738
TG(56:7)	Triglyceride	0.605461	0.474424	0.611523	0.513487	0.48165	0.226582
TG(56:8)	Triglyceride	0.624837	0.496283	0.632521	0.524618	0.400509	0.211368
TG(56:9)	Triglyceride	0.587727	0.491366	0.564806	0.488559	0.36221	0.205605
TG(57:2)	Triglyceride	0.588991	0.426224	0.645539	0.524993	0.490328	0.318162
TG(57:3)	Triglyceride	0.713976	0.564115	0.828363	0.542228	0.348455	0.383783
TG(57:6)	Triglyceride	0.105662	0.0128748	0.154514	0.344536	0.308257	0.0680452
TG(58:1)	Triglyceride	0.549916	0.394575	0.608761	0.498185	0.478684	0.300589
TG(58:10)	Triglyceride	0.456227	0.354412	0.392519	0.476702	0.411007	0.152693
TG(58:11)	Triglyceride	0.232853	0.163671	0.161639	0.202944	0.240027	-0.0599306
TG(58:12)	Triglyceride	0.058502	-0.0223739	0.0155725	-0.00915212	0.133728	-0.212034
TG(58:2)	Triglyceride	0.523847	0.367396	0.575774	0.480711	0.494605	0.261132
TG(58:3)	Triglyceride	0.67564	0.508775	0.778521	0.544387	0.419876	0.348538
TG(58:4)	Triglyceride	0.579441	0.548351	0.707364	0.458969	0.281294	0.390704
TG(58:6)	Triglyceride	-0.12431	-0.218465	-0.0819163	0.133856	0.242664	-0.115531
TG(58:7)	Triglyceride	0.0374015	-0.0879205	0.00233712	0.28817	0.481988	-0.0194402
TG(58:8)	Triglyceride	0.526688	0.362558	0.460747	0.601202	0.654352	0.25281
TG(58:9)	Triglyceride	0.513778	0.370908	0.494938	0.503851	0.477316	0.121828
TG(60:12)	Triglyceride	0.451711	0.304709	0.411691	0.355171	0.4044	0.081828
TG(60:13)	Triglyceride	0.0960748	0.000850239	0.0383479	0.0539836	0.208072	-0.174037
TG(60:2)	Triglyceride	0.477488	0.316777	0.526222	0.456152	0.486468	0.231081
TG(60:3)	Triglyceride	0.511344	0.35015	0.561455	0.487758	0.505403	0.254655
TG(60:4)	Triglyceride	0.633611	0.462345	0.707205	0.562009	0.493702	0.323708
TG(62:3)	Triglyceride	0.464636	0.301115	0.540887	0.427255	0.430443	0.191064
Correlation with the compound profile of the metabolic syndrome score (R2)			0.95	0.94	0.88	0.51	0.88

## Sheet: Supplementary Table 3
Supplementary Table 3: Univariate analyses on metabolite data
Results presented as change in standard deviation metabolite level per point metabolic syndrome score increase; as the difference between cases of the metabolic syndrome and controls in standard deviation.
Comparisons with a p-value < 7.5E-4 were considered statistically significant.
		Metabolic Syndrome Score (range 0 - 5)			Metabolic Syndrome
metabolite name	chemical class	Beta estimate	standard error	p-value	Beta estimate	standard error	p-value
Butyryl-carnitine	Acylcarnitine	0.242573	0.0611266	0.00013192	0.482395	0.188834	0.0120514
Decanoyl-carnitine	Acylcarnitine	0.0791603	0.0416425	0.060077	0.206441	0.123742	0.0982604
Decenoyl-carnitine	Acylcarnitine	0.122793	0.0480937	0.0121246	0.3757	0.141464	0.00915758
Dodecanoyl-carnitine	Acylcarnitine	0.0549594	0.0579137	0.344806	0.0483344	0.173301	0.780867
Dodecenoyl-carnitine	Acylcarnitine	0.0706831	0.0490681	0.152727	0.269194	0.144291	0.0649108
Hexadecenoyl-carnitine	Acylcarnitine	0.103194	0.0647388	0.113912	0.372987	0.191158	0.0536726
Isovaleryl-carnitine	Acylcarnitine	0.164648	0.0549827	0.00342831	0.301603	0.167407	0.074476
Linoleoyl-carnitine	Acylcarnitine	0.120572	0.0644548	0.0641527	0.195251	0.193634	0.315582
Octanoyl-carnitine	Acylcarnitine	0.0818068	0.0522636	0.120528	0.248394	0.155716	0.113679
Octenoyl-carnitine	Acylcarnitine	0.11641	0.0514393	0.0256896	0.339732	0.151172	0.0267106
Oleoyl-carnitine	Acylcarnitine	0.115807	0.0645372	0.0755953	0.314595	0.192146	0.10454
Palmitoyl-carnitine	Acylcarnitine	0.143982	0.0588797	0.0161338	0.39617	0.175411	0.0259801
Propionyl-carnitine	Acylcarnitine	0.160153	0.0536425	0.00352239	0.432257	0.160337	0.00817665
Tetradecenoyl-carnitine	Acylcarnitine	0.0519293	0.0367603	0.160775	0.179403	0.108325	0.100734
Valeryl-carnitine	Acylcarnitine	0.310074	0.0581768	5.57981e-07	0.792883	0.17867	2.23e-05
Caffeine	Alkaloid	0.203578	0.0613278	0.00121434	0.633062	0.179307	0.000601097
Theobromine	Alkaloid	0.0554646	0.0586678	0.346625	0.208375	0.174436	0.234948
Theophylline	Alkaloid	0.073008	0.0409719	0.0776553	0.323548	0.119468	0.00789878
4-hydroxyproline	Amino acid	-0.132443	0.0630288	0.0378364	-0.397023	0.18521	0.034206
Alanine	Amino acid	0.299097	0.0577598	9.85211e-07	0.806911	0.17302	8.57e-06
Asparagine	Amino acid	-0.163423	0.062382	0.0100092	-0.4521	0.18409	0.0155768
Beta-alanine	Amino acid	0.135392	0.0569002	0.0190285	0.445688	0.166841	0.00868115
Cysteine	Amino acid	0.169417	0.0622403	0.00751768	0.548235	0.181763	0.0031622
Cystine	Amino acid	0.193412	0.0616183	0.00216395	0.602641	0.180233	0.00112209
Glutamic acid	Amino acid	0.217804	0.0608938	0.000513338	0.397638	0.185199	0.0339236
Glutamine	Amino acid	-0.078568	0.0555166	0.159779	-0.235903	0.163033	0.1507
Glycine	Amino acid	-0.123974	0.0631811	0.0521975	-0.311283	0.186655	0.0981467
Kynurenine	Amino acid	0.187151	0.0629376	0.00364432	0.408608	0.19047	0.034215
Leucine	Amino acid	0.0312333	0.0641812	0.627454	-0.102657	0.188692	0.58748
Lysine	Amino acid	0.250442	0.059773	5.56008e-05	0.657622	0.178523	0.000354386
Methionine	Amino acid	-0.0567951	0.0652774	0.386235	-0.282646	0.192614	0.145222
Ornithine	Amino acid	0.000942309	0.0642484	0.988324	-0.120356	0.188599	0.524661
Phenylalanine	Amino acid	0.221474	0.0542367	8.35623e-05	0.476994	0.165495	0.0047348
Proline	Amino acid	0.180844	0.0619551	0.0042394	0.473826	0.183605	0.0111415
Pyroglutamic acid	Amino acid	-0.00231037	0.0642481	0.971378	-0.0210606	0.188928	0.911438
Threonine	Amino acid	-0.0175728	0.0556589	0.7528	-0.0899446	0.164256	0.585065
Tryptophan	Amino acid	0.192952	0.0556136	0.000741158	0.464119	0.167018	0.00639873
Tyrosine	Amino acid	0.277709	0.0586972	6.50441e-06	0.716144	0.17652	9.18e-05
Valine	Amino acid	0.253348	0.0534491	6.32757e-06	0.629145	0.162247	0.000178289
Creatinine	Amino ketone	0.0717843	0.0638926	0.2636	0.226431	0.187734	0.230287
Hippuric acid	Benzoic acid	-0.00178773	0.0642482	0.977851	-0.123822	0.188579	0.512771
1,5-anhydro-d-glucitol	Carbohydrate	-0.132731	0.0630234	0.0374127	-0.290315	0.186954	0.123251
Lactose	Carbohydrate	-0.0632539	0.0639723	0.324888	-0.104406	0.188683	0.581123
Carnitine	Carnitine	0.0206086	0.0654795	0.753582	0.0278102	0.194542	0.886599
Chenodeoxycholic Acid	Cholic acid	0.0601539	0.0390517	0.126343	0.073212	0.116815	0.53213
Chenodeoxycholic acid glycine conjugate	Cholic acid	0.0512626	0.0570339	0.370683	-0.00229008	0.168883	0.989205
Cholic acid	Cholic acid	-0.00837193	0.0420625	0.842599	-0.126949	0.123728	0.307106
Deoxycholic acid	Cholic acid	0.140137	0.0391484	0.000511708	0.365942	0.117133	0.00227528
Glycocholic Acid	Cholic acid	-0.0257996	0.0600779	0.668431	-0.165315	0.175951	0.349469
Glycodeoxycholate	Cholic acid	0.0619546	0.05898	0.29578	0.16403	0.173433	0.346296
Hyodeoxycholic acid	Cholic acid	-0.00229984	0.0535276	0.965805	0.105523	0.157618	0.504564
Taurochenodeoxycholic acid	Cholic acid	0.0662478	0.0398569	0.0992804	0.168954	0.117447	0.153066
Taurocholic acid	Cholic acid	0.0224339	0.0335281	0.504829	0.0112099	0.0979265	0.909072
Ursodeoxycholic acid	Cholic acid	0.0338386	0.0564595	0.550156	0.0425183	0.166986	0.799482
Gamma-Glu-Leu	Dipeptide	0.198513	0.0626084	0.00198869	0.464319	0.189261	0.0157848
Docosahexaenoic acid	Fatty acid	-0.113177	0.0633602	0.0767418	-0.068604	0.188828	0.717049
Dodecanoic acid	Fatty acid	-0.0415029	0.0641297	0.518834	0.102482	0.188692	0.58812
Eicosatetraenoic acid	Fatty acid	0.053396	0.0640518	0.406244	0.248988	0.187481	0.18683
Hexadecanoic acid	Fatty acid	0.192334	0.0616482	0.0022965	0.747639	0.17536	4.19e-05
Hydroxypalmitic acid	Fatty acid	-0.197831	0.061494	0.00168971	-0.497869	0.183041	0.00756065
Linolenic acid	Fatty acid	-0.0418874	0.0561279	0.457058	0.100385	0.165031	0.544233
Myristic acid	Fatty acid	-0.0353604	0.0641623	0.582647	0.219217	0.18781	0.245575
Octadecadienoic acid	Fatty acid	0.114598	0.0633375	0.0730588	0.454216	0.184043	0.0150861
Octadecanoic acid	Fatty acid	0.136302	0.062956	0.0324872	0.500777	0.182971	0.00720536
Octadecenoic acid	Fatty acid	0.052552	0.064058	0.413726	0.374855	0.185619	0.0458025
Palmitoleic acid	Fatty acid	0.109548	0.0634166	0.086822	0.550093	0.181714	0.00305732
3-Indolelactic acid	Indole	0.0710855	0.0456192	0.122024	0.233645	0.134711	0.0856192
CMPF	Lipid_like	-0.0405869	0.0641349	0.528119	0.0047575	0.188938	0.979956
PC(P-16:0/0:0) or PC(0-16:1/0:0)	LysoPC	-0.236292	0.0613583	0.000201618	-0.555561	0.186928	0.00366108
PE(16:0/0:0)	LysoPE	0.0302851	0.0641852	0.637952	0.0215141	0.188928	0.909539
PE(18:0/0:0)	LysoPE	0.100371	0.0635508	0.117043	0.185463	0.188131	0.326328
PE(18:1(9Z)/0:0)	LysoPE	-0.2528	0.059685	4.66852e-05	-0.721758	0.176317	8.01e-05
PE(18:2/0:0)	LysoPE	0.0859284	0.0637379	0.180305	0.0570486	0.188862	0.763158
2-oxobutyric acid	Organic acid	0.205121	0.0536457	0.000219403	0.584674	0.159403	0.000379939
2-oxoisocaproic acid	Organic acid	0.124923	0.0631645	0.0503918	0.482461	0.183406	0.00971328
3-hydroxybutyric acid	Organic acid	-0.159964	0.0582091	0.00698858	-0.19552	0.174699	0.265458
4-hydroxyphenylacetic acid	Organic acid	0.0773594	0.0555897	0.167127	0.101018	0.164149	0.539687
Alpha-ketoglutaric acid	Organic acid	0.250954	0.0597539	5.35377e-05	0.868942	0.17034	1.37e-06
Aspartic acid	Organic acid	0.244469	0.0600139	8.71743e-05	0.488269	0.184959	0.00948746
Citric acid	Organic acid	0.0763773	0.0638454	0.23409	0.347245	0.186093	0.0646379
Glyceric acid	Organic acid	-0.220018	0.0608233	0.000446423	-0.574747	0.181037	0.00193282
Indoxylsulfuric acid	Organic acid	0.147817	0.0627256	0.0201668	0.386731	0.185403	0.0392388
Lactic acid	Organic acid	0.30361	0.0523982	6.40571e-08	0.89507	0.154637	6.59e-08
Malic acid	Organic acid	0.0815344	0.0566828	0.1531	0.145206	0.168408	0.390406
Pantothenic Acid	Organic acid	0.104847	0.0428105	0.0159934	0.318672	0.126642	0.0133866
Pyruvic acid	Organic acid	0.141533	0.044297	0.00188641	0.531361	0.124058	4.34e-05
Sebacic acid	Organic acid	-0.0100217	0.0562723	0.858972	0.00540539	0.164399	0.973829
Succinic acid	Organic acid	-0.0665783	0.055617	0.233801	-0.105426	0.164842	0.523766
1-palmitoyl-sn-glycero-3-phosphocholine	Phospholipid	-0.0391105	0.064143	0.543259	-0.139108	0.188485	0.462024
Sorbitol	Polyol	0.319283	0.0567954	1.38362e-07	0.885485	0.169585	8.17e-07
Xylulose	Polyol	0.0992248	0.0588509	0.0945724	0.193228	0.174877	0.271556
Hypoxanthine	Purine	0.00587793	0.0655076	0.928672	0.00989109	0.194558	0.95955
Uric acid	Purine	0.296172	0.057893	1.28984e-06	0.887178	0.169506	7.74e-07
Xanthine	Purine	0.00333681	0.0539865	0.950827	0.0422618	0.159272	0.791236
Niacinamide	Pyridine	-0.0261881	0.0512787	0.610633	-0.0765602	0.152375	0.616405
Sphingosine-1-phosphate	Spinholipid	-0.151466	0.0626485	0.017217	-0.469433	0.183705	0.0119366
3-α-hydroxyandrost-5-en-17-one sulfate	Steroid	-0.166104	0.0573246	0.00452411	-0.373687	0.171768	0.0316917
Cortisol	Steroid	-0.0463289	0.0653554	0.479958	-0.174487	0.193821	0.370028
Campesterol	Sterol	-0.0922449	0.0636597	0.150099	-0.430619	0.184545	0.0213949
Cholesterol	Sterol	-0.168712	0.0548842	0.00265346	-0.392463	0.164499	0.0187196
Abietic acid	Terpenoid	-0.0848706	0.0637504	0.185772	-0.146953	0.188432	0.437096
Alpha-tocopherol	Tocopherol	-0.0890971	0.0636994	0.164638	-0.258973	0.187361	0.169632
Urea	Urea	0.157632	0.0495949	0.00191894	0.435877	0.147833	0.00389463

## Sheet: Supplementary Table 4
Supplementary Table 4: Univariate analyses on lipid data
Results presented as change in standard deviation lipid level per point metabolic syndrome score increase; as the difference between cases of the metabolic syndrome and controls in standard deviation.
Comparisons with a p-value < 6.8E-4 were considered statistically significant.
		Metabolic Syndrome Score (range 0 - 5)			Metabolic Syndrome
lipid name	chemical class	Beta estimate	standard error	p-value	Beta estimate	standard error	p-value
Cer(d18:0/22:0)	Ceramide	0.257959	0.0540578	5.54855e-06	0.792335	0.157301	1.82646e-06
Cer(d18:0/23:0)	Ceramide	0.218695	0.0608655	0.000485358	0.57028	0.181162	0.00210347
Cer(d18:0/24:0)	Ceramide	0.259352	0.0547945	6.50721e-06	0.770112	0.160628	5.05689e-06
Cer(d18:0/24:1)	Ceramide	0.181945	0.0619266	0.00400403	0.525632	0.182353	0.00472367
Cer(d18:0/25:1)	Ceramide	0.120091	0.0632474	0.0601485	0.304291	0.186757	0.106026
Cer(d18:0/26:1)	Ceramide	0.0724319	0.0638861	0.259292	0.221931	0.187781	0.239744
Cer(d18:1/20:0)	Ceramide	0.258022	0.059487	3.14827e-05	0.620862	0.179684	0.000775144
Cer(d18:1/20:5)	Ceramide	-0.127085	0.0631264	0.0464717	-0.43055	0.184546	0.0214163
Cer(d18:1/22:0)	Ceramide	0.205453	0.061449	0.00112576	0.535766	0.182702	0.00407867
Cer(d18:1/23:0)	Ceramide	0.145133	0.062781	0.022605	0.430426	0.184549	0.0214548
Cer(d18:1/24:0)	Ceramide	0.120179	0.0632459	0.0599575	0.308883	0.186691	0.100798
Cer(d18:1/24:1)	Ceramide	0.128757	0.0630964	0.0436179	0.428514	0.184588	0.0220547
Cer(d18:1/24:2)	Ceramide	0.0689882	0.0639198	0.282755	0.117927	0.188613	0.533078
Cer(d18:1/25:0)	Ceramide	0.0606434	0.0639947	0.345339	0.187889	0.18811	0.320013
Cer(d18:1/26:0)	Ceramide	0.0310614	0.064182	0.629352	-0.0103962	0.188936	0.956216
DG(34:1)	Diglyceride	0.358172	0.0469327	8.29461e-12	1.00929	0.140718	8.45361e-11
DG(36:2)	Diglyceride	0.37502	0.0479183	3.0616e-12	1.03697	0.145102	9.62408e-11
GalCer(d18:1/18:0ox)	Galactoceramide	-0.135492	0.0629714	0.0335545	-0.446647	0.184207	0.0169059
GalCer(d18:1/18:1)	Galactoceramide	0.135323	0.0629746	0.0337803	0.419119	0.184779	0.0252157
GalCer(d18:1/20:3)	Galactoceramide	-0.034215	0.0641678	0.594934	-0.140098	0.188478	0.458835
GalCer(d18:1/22:0)	Galactoceramide	-0.220174	0.0608183	0.000442013	-0.4587	0.183945	0.0140905
GalCer(d18:1/23:0)	Galactoceramide	-0.171595	0.0621875	0.00675895	-0.346869	0.186099	0.064933
GalCer(d18:1/24:0)	Galactoceramide	-0.22006	0.0608219	0.000445219	-0.473539	0.183612	0.0111921
GalCer(d18:1/24:1)	Galactoceramide	-0.247946	0.059865	6.67528e-05	-0.554457	0.181596	0.00282316
LPC(14:0)	Lysophosphatidylcholine	0.159283	0.0624767	0.0121285	0.495389	0.183101	0.00787572
LPC(16:0)	Lysophosphatidylcholine	0.071014	0.0639002	0.268786	0.198507	0.188013	0.293305
LPC(16:1)	Lysophosphatidylcholine	0.135905	0.0629636	0.0330072	0.422055	0.18472	0.0241888
LPC(18:0)	Lysophosphatidylcholine	0.0226526	0.0642131	0.724916	-0.0424504	0.188896	0.822596
LPC(18:1)	Lysophosphatidylcholine	-0.137491	0.0629331	0.0309742	-0.44142	0.184319	0.0182706
LPC(18:2)	Lysophosphatidylcholine	-0.197265	0.0615101	0.00174473	-0.712527	0.176649	0.000100163
LPC(20:4)	Lysophosphatidylcholine	0.049059	0.0640825	0.445534	0.109581	0.188657	0.5625
LPC(22:6)	Lysophosphatidylcholine	-0.137756	0.0629279	0.0306454	-0.43015	0.184554	0.0215406
PC(26:1)	Phosphatidylcholine	0.0552975	0.0640375	0.389682	0.385067	0.185433	0.0401081
PC(30:1)	Phosphatidylcholine	0.0685953	0.0639236	0.28552	0.3068	0.186721	0.103144
PC(31:0)	Phosphatidylcholine	-0.328632	0.0563216	5.22595e-08	-0.913994	0.168241	3.22813e-07
PC(31:1)	Phosphatidylcholine	-0.18802	0.0617658	0.00290369	-0.531101	0.182213	0.00429316
PC(31:2)	Phosphatidylcholine	-0.00477583	0.0642469	0.940875	-0.0102309	0.188936	0.956911
PC(32:0)	Phosphatidylcholine	-0.0273053	0.0641971	0.671401	-0.00162369	0.188938	0.993158
PC(32:1)	Phosphatidylcholine	0.153152	0.0626122	0.0159854	0.552301	0.181654	0.00293672
PC(32:2)	Phosphatidylcholine	0.0760732	0.0638486	0.235969	0.309146	0.186687	0.100505
PC(33:1)	Phosphatidylcholine	-0.0709955	0.0639004	0.268912	-0.167726	0.188279	0.374907
PC(33:2)	Phosphatidylcholine	-0.181254	0.0619445	0.00415039	-0.37399	0.185634	0.0463145
PC(34:1)	Phosphatidylcholine	0.0826646	0.0637761	0.197558	0.318589	0.186546	0.0904142
PC(34:2)	Phosphatidylcholine	-0.0495231	0.0640793	0.441231	-0.168267	0.188274	0.373364
PC(34:3)	Phosphatidylcholine	0.0872636	0.0637218	0.173575	0.326292	0.186428	0.0827932
PC(34:4)	Phosphatidylcholine	0.167369	0.0622894	0.00829927	0.533373	0.182154	0.00412487
PC(35:1)	Phosphatidylcholine	-0.0427975	0.0641222	0.505854	-0.0795463	0.18879	0.674302
PC(35:2)	Phosphatidylcholine	-0.181285	0.0619438	0.00414375	-0.541259	0.181948	0.00358559
PC(35:4)	Phosphatidylcholine	0.0182787	0.0642254	0.776469	0.145587	0.188441	0.44138
PC(36:1)	Phosphatidylcholine	0.054281	0.0640452	0.398485	0.150469	0.188408	0.426176
PC(36:2)	Phosphatidylcholine	0.0114975	0.0642393	0.858274	-0.115946	0.188623	0.539993
PC(36:3)	Phosphatidylcholine	0.140187	0.0628804	0.0277633	0.389666	0.185348	0.0377439
PC(36:4)	Phosphatidylcholine	0.17072	0.0622088	0.00705542	0.490148	0.183226	0.00857998
PC(36:5)	Phosphatidylcholine	0.0251479	0.0642049	0.696031	0.258167	0.187371	0.170976
PC(36:6)	Phosphatidylcholine	0.0350156	0.0641639	0.586333	0.267359	0.187257	0.156117
PC(38:3)	Phosphatidylcholine	0.279563	0.0586193	5.56385e-06	0.730434	0.176001	6.46563e-05
PC(38:4)	Phosphatidylcholine	0.195397	0.0615629	0.00193776	0.482388	0.183408	0.00972472
PC(38:5)	Phosphatidylcholine	0.0382126	0.0641478	0.552569	0.229721	0.187699	0.223541
PC(38:6)	Phosphatidylcholine	0.000440474	0.0642484	0.994542	0.0766635	0.188801	0.68547
PC(38:7)	Phosphatidylcholine	-0.0818343	0.0637856	0.202131	-0.0617412	0.188849	0.744323
PC(40:4)	Phosphatidylcholine	0.205482	0.0612716	0.00108609	0.477354	0.183524	0.0105372
PC(40:5)	Phosphatidylcholine	0.121583	0.0632222	0.0569834	0.362611	0.185834	0.0535003
PC(40:6)	Phosphatidylcholine	0.111293	0.0633897	0.0818511	0.294501	0.186896	0.11788
PC(40:7)	Phosphatidylcholine	-0.0950197	0.0636236	0.138102	-0.267858	0.187251	0.15534
PC(40:8)	Phosphatidylcholine	-0.0557739	0.0640338	0.385597	-0.189213	0.188098	0.316599
PC(O-32:0)	Phosphatidylcholine	-0.191413	0.0616735	0.00241551	-0.463408	0.183841	0.0131072
PC(O-34:1)	Phosphatidylcholine	-0.236746	0.0602649	0.000147603	-0.643029	0.178993	0.000486386
PC(O-34:2)	Phosphatidylcholine	-0.223244	0.0607192	0.000363181	-0.750244	0.175262	3.92366e-05
PC(O-34:4)	Phosphatidylcholine	-0.213496	0.0610286	0.000670683	-0.672346	0.178037	0.000255413
PC(O-36:1)	Phosphatidylcholine	-0.0288358	0.0641912	0.654135	-0.0421873	0.188897	0.823678
PC(O-36:2)	Phosphatidylcholine	-0.313109	0.0570988	2.57249e-07	-0.946497	0.166643	1.0629e-07
PC(O-36:3)	Phosphatidylcholine	-0.11021	0.0634064	0.0849071	-0.374614	0.185623	0.045945
PC(O-36:4)	Phosphatidylcholine	-0.0974271	0.0635914	0.128298	-0.280874	0.187082	0.136057
PC(O-36:5)	Phosphatidylcholine	-0.113933	0.0633482	0.0747647	-0.3191	0.186539	0.0898916
PC(O-38:4)	Phosphatidylcholine	-0.200349	0.0614218	0.00146383	-0.601606	0.180263	0.00114552
PC(O-38:5)	Phosphatidylcholine	-0.192495	0.0616437	0.00227623	-0.539975	0.181982	0.00366882
PC(O-38:6)	Phosphatidylcholine	-0.1335	0.0630091	0.0363026	-0.369904	0.185706	0.0487968
PC(O-38:7)	Phosphatidylcholine	-0.17402	0.0621279	0.00599461	-0.422997	0.184701	0.023867
PC(O-40:6)	Phosphatidylcholine	-0.132056	0.063036	0.0384122	-0.446629	0.184208	0.0169102
LPE(22:6)	Phosphatidylethanolamine	0.0373336	0.0641524	0.561758	0.131741	0.188532	0.486129
PE(38:4)	Phosphatidylethanolamine	0.318963	0.0568114	1.4295e-07	0.842287	0.171521	3.08527e-06
PE(38:6)	Phosphatidylethanolamine	0.203484	0.0613306	0.00122102	0.552783	0.181641	0.002911
PE(O-38:5)	Phosphatidylethanolamine	-0.244697	0.0599832	8.44057e-05	-0.765723	0.174668	2.62571e-05
PG(36:1)	Phosphatidylglycerol	0.0139071	0.0642351	0.828986	0.123185	0.188583	0.514945
PG(36:3)	Phosphatidylglycerol	-0.254031	0.0596388	4.25829e-05	-0.743156	0.175529	4.70007e-05
PG(36:4)	Phosphatidylglycerol	-0.056892	0.0640251	0.376112	-0.218223	0.18782	0.247734
PG(38:3)	Phosphatidylglycerol	-0.088468	0.0637071	0.167665	-0.25563	0.187402	0.175254
PG(40:5)	Phosphatidylglycerol	0.0664951	0.0639432	0.300602	0.11573	0.188625	0.540748
PI(32:1)	Phosphatidylinositol	0.181159	0.061947	0.00417097	0.597603	0.180381	0.00124036
PI(34:1)	Phosphatidylinositol	0.129366	0.0630853	0.0426136	0.340613	0.186202	0.0699957
PI(34:2)	Phosphatidylinositol	0.204863	0.0612899	0.00112639	0.486909	0.183302	0.00904239
PI(36:1)	Phosphatidylinositol	0.0756955	0.0638526	0.238318	0.180312	0.188176	0.340002
PI(36:2)	Phosphatidylinositol	0.0544453	0.064044	0.397054	0.0865685	0.188763	0.647395
PI(36:3)	Phosphatidylinositol	0.144574	0.0627924	0.0231428	0.337742	0.186248	0.072424
PI(36:4)	Phosphatidylinositol	0.243884	0.0600125	8.94559e-05	0.672058	0.178047	0.000257071
PI(38:3)	Phosphatidylinositol	0.219156	0.0608508	0.000471464	0.591642	0.180555	0.00139491
PI(38:4)	Phosphatidylinositol	0.148712	0.0627069	0.019406	0.37703	0.18558	0.0445364
PI(38:5)	Phosphatidylinositol	0.112962	0.0633635	0.0773096	0.353479	0.185989	0.0599111
PI(38:6)	Phosphatidylinositol	0.0916161	0.0636678	0.152923	0.233309	0.187659	0.216347
PI(40:5)	Phosphatidylinositol	0.147493	0.0627323	0.0204484	0.420129	0.184759	0.0248582
PI(40:6)	Phosphatidylinositol	0.104179	0.0634966	0.103641	0.331423	0.186348	0.0780087
SM(d18:0/14:0)	Sphingomyelin	-0.00489794	0.0642468	0.939366	0.0487923	0.188883	0.796629
SM(d18:0/16:0)	Sphingomyelin	-0.167532	0.0622855	0.00823459	-0.422074	0.184719	0.0241824
SM(d18:0/16:1)	Sphingomyelin	-0.235177	0.0603192	0.000164385	-0.667053	0.178214	0.000287595
SM(d18:0/17:0)	Sphingomyelin	-0.308109	0.057339	4.19619e-07	-0.850932	0.171143	2.38196e-06
SM(d18:0/17:1)	Sphingomyelin	-0.0425907	0.0641234	0.507916	-0.100561	0.188702	0.595142
SM(d18:0/22:0)	Sphingomyelin	-0.0486549	0.0640852	0.4493	-0.162922	0.188316	0.388789
SM(d18:0/22:2)	Sphingomyelin	0.0168499	0.0642289	0.793536	-0.0967012	0.188719	0.609366
SM(d18:1/14:0)	Sphingomyelin	0.0163689	0.06423	0.799303	0.0972011	0.188717	0.607515
SM(d18:1/14:1)	Sphingomyelin	0.0208023	0.0642186	0.74659	0.157497	0.188357	0.404828
SM(d18:1/15:0)	Sphingomyelin	-0.112668	0.0633682	0.0780947	-0.250566	0.187462	0.184031
SM(d18:1/16:0)	Sphingomyelin	-0.235748	0.0602995	0.000158085	-0.666368	0.178236	0.00029202
SM(d18:1/16:1)	Sphingomyelin	-0.0598467	0.0640013	0.351738	-0.205039	0.187951	0.277632
SM(d18:1/17:0)	Sphingomyelin	-0.0274072	0.0641967	0.670246	-0.0452577	0.188891	0.811076
SM(d18:1/18:0)	Sphingomyelin	0.0160151	0.0642308	0.803553	0.0357683	0.188909	0.850164
SM(d18:1/18:1)	Sphingomyelin	-0.026945	0.0641984	0.675491	-0.143228	0.188457	0.448838
SM(d18:1/20:0)	Sphingomyelin	0.0149102	0.0642331	0.81686	0.0430277	0.188895	0.820224
SM(d18:1/20:1)	Sphingomyelin	-0.0585096	0.0640122	0.362643	-0.213361	0.187869	0.258489
SM(d18:1/20:2)	Sphingomyelin	0.180716	0.0619585	0.00426769	0.513013	0.182671	0.00586753
SM(d18:1/20:3)	Sphingomyelin	0.165024	0.0623447	0.00928124	0.50156	0.182952	0.00711228
SM(d18:1/21:0)	Sphingomyelin	-0.0258693	0.0596508	0.665356	-0.0221762	0.175624	0.899744
SM(d18:1/22:1)	Sphingomyelin	-0.0880197	0.0637126	0.169847	-0.234701	0.187644	0.213599
SM(d18:1/23:1)	Sphingomyelin	-0.155242	0.0625667	0.0145653	-0.379836	0.185529	0.0429462
SM(d18:1/24:1)	Sphingomyelin	-0.188694	0.0617476	0.00280023	-0.463877	0.18383	0.0130126
SM(d18:1/24:2)	Sphingomyelin	-0.125847	0.0631483	0.048684	-0.31355	0.186622	0.095694
SM(d18:1/25:1)	Sphingomyelin	-0.0477668	0.0640911	0.45764	-0.0295845	0.188918	0.87584
Sulfatide(d18:0/18:0)	Sulfatide	0.0819296	0.0637845	0.201602	0.200237	0.187997	0.289098
Sulfatide(d18:0/20:0)	Sulfatide	-0.0699402	0.0639107	0.276131	-0.0388433	0.188903	0.837454
Sulfatide(d18:0/22:0)	Sulfatide	0.173781	0.0621338	0.00606629	0.411984	0.184921	0.0278679
Sulfatide(d18:0/22:1)	Sulfatide	-0.129231	0.0630878	0.0428356	-0.506784	0.182825	0.00651813
Sulfatide(d18:1/20:1)	Sulfatide	0.0694453	0.0639154	0.279562	0.226249	0.187736	0.230665
Sulfatide(d18:1/22:0)	Sulfatide	0.142605	0.0628323	0.0251285	0.337485	0.186252	0.0726447
Sulfatide(d18:1/22:1)	Sulfatide	0.25108	0.0597493	5.3044e-05	0.680657	0.177758	0.000211534
Sulfatide(d18:1/22:2)	Sulfatide	-0.178451	0.0620165	0.00479427	-0.6241	0.179585	0.000724934
Sulfatide(d18:1/23:0)	Sulfatide	-0.100407	0.0635503	0.116912	-0.274441	0.187166	0.145345
Sulfatide(d18:1/24:2)	Sulfatide	0.0569698	0.0640245	0.375457	0.0557909	0.188866	0.76823
TG(38:0)	Triglyceride	0.209037	0.0611651	0.000879156	0.583633	0.180785	0.00163013
TG(40:0)	Triglyceride	0.253848	0.0596457	4.31719e-05	0.721918	0.176311	7.97463e-05
TG(40:1)	Triglyceride	0.302764	0.0575905	6.99176e-07	0.783376	0.173974	1.64015e-05
TG(42:0)	Triglyceride	0.314983	0.0570076	2.13516e-07	0.898657	0.16897	5.34702e-07
TG(42:1)	Triglyceride	0.344719	0.055464	8.8259e-09	0.932782	0.167326	1.71041e-07
TG(44:0)	Triglyceride	0.351564	0.0550825	3.97159e-09	0.97494	0.165185	3.83153e-08
TG(44:1)	Triglyceride	0.366173	0.0542337	6.60959e-10	1.00919	0.163355	1.05324e-08
TG(44:2)	Triglyceride	0.367942	0.0541276	5.27401e-10	0.972991	0.165287	4.11515e-08
TG(44:3)	Triglyceride	0.304977	0.057487	5.66795e-07	0.80889	0.172938	8.11013e-06
TG(45:1)	Triglyceride	0.386727	0.0529561	4.24397e-11	1.05845	0.160572	1.44471e-09
TG(46:0)	Triglyceride	0.378253	0.053495	1.36075e-10	1.04715	0.161227	2.31159e-09
TG(46:1)	Triglyceride	0.365995	0.0542443	6.76013e-10	1.00437	0.163617	1.26826e-08
TG(46:2)	Triglyceride	0.3869	0.0529449	4.14214e-11	1.0384	0.161727	3.30545e-09
TG(46:3)	Triglyceride	0.405556	0.0516946	2.66015e-12	1.04714	0.161227	2.31209e-09
TG(46:4)	Triglyceride	0.323443	0.0565868	9.0187e-08	0.805549	0.173076	8.90827e-06
TG(47:0)	Triglyceride	0.266529	0.0591541	1.62162e-05	0.845595	0.171377	2.7956e-06
TG(47:2)	Triglyceride	0.385236	0.0530521	5.22726e-11	1.05533	0.160754	1.64652e-09
TG(48:0)	Triglyceride	0.262034	0.0593316	2.31017e-05	0.698868	0.177131	0.000138667
TG(48:1)	Triglyceride	0.385277	0.0530495	5.19811e-11	1.07138	0.159811	8.35194e-10
TG(48:2)	Triglyceride	0.383469	0.0531653	6.67993e-11	1.01266	0.163165	9.20254e-09
TG(48:3)	Triglyceride	0.400617	0.0520342	5.64145e-12	1.07775	0.159432	6.34981e-10
TG(48:4)	Triglyceride	0.380277	0.0533678	1.03465e-10	0.991726	0.164299	2.0526e-08
TG(49:0)	Triglyceride	0.0384206	0.0641467	0.550405	0.0563322	0.188864	0.766046
TG(49:1)	Triglyceride	0.218738	0.0608642	0.000484067	0.593626	0.180497	0.00134163
TG(49:2)	Triglyceride	0.399714	0.0520957	6.45992e-12	1.02195	0.162651	6.38948e-09
TG(49:3)	Triglyceride	0.425821	0.0502317	9.9068e-14	1.12127	0.156754	9.01638e-11
TG(50:0)	Triglyceride	0.419326	0.050713	2.95298e-13	1.06688	0.160078	1.01216e-09
TG(50:1)	Triglyceride	0.381056	0.0533186	9.30414e-11	1.02192	0.162653	6.39728e-09
TG(50:2)	Triglyceride	0.383109	0.0531883	7.02044e-11	1.05234	0.160927	1.86496e-09
TG(50:3)	Triglyceride	0.42324	0.0504244	1.53588e-13	1.13773	0.1557	4.15015e-11
TG(50:4)	Triglyceride	0.414027	0.0510969	7.00818e-13	1.11778	0.156974	1.05957e-10
TG(50:5)	Triglyceride	0.401761	0.0519561	4.74738e-12	1.07773	0.159433	6.35572e-10
TG(51:1)	Triglyceride	0.437561	0.0493308	1.2486e-14	1.10168	0.157978	2.2084e-10
TG(51:2)	Triglyceride	0.283212	0.0584641	4.0747e-06	0.763136	0.174768	2.81001e-05
TG(51:3)	Triglyceride	0.230847	0.0604671	0.000220362	0.543571	0.181887	0.00343997
TG(52:0)	Triglyceride	0.40339	0.0518443	3.70725e-12	1.00493	0.163587	1.24143e-08
TG(52:1)	Triglyceride	0.432067	0.0497575	3.34482e-14	1.09851	0.158173	2.54601e-10
TG(52:2)	Triglyceride	0.282511	0.0519496	3.19287e-07	0.732642	0.155936	7.50504e-06
TG(52:3)	Triglyceride	0.263146	0.0543423	4.1439e-06	0.601817	0.165045	0.000405041
TG(52:4)	Triglyceride	0.37851	0.0534789	1.31446e-10	0.914184	0.168232	3.20776e-07
TG(52:5)	Triglyceride	0.419007	0.0507363	3.11241e-13	1.10811	0.15758	1.65096e-10
TG(52:6)	Triglyceride	0.410352	0.0513585	1.25877e-12	1.13906	0.155615	3.89602e-11
TG(53:1)	Triglyceride	0.421059	0.0505858	2.21455e-13	1.03329	0.162016	4.06465e-09
TG(53:2)	Triglyceride	-0.242497	0.0600622	9.8735e-05	-0.767617	0.174595	2.49803e-05
TG(53:3)	Triglyceride	-0.275849	0.0587748	7.59741e-06	-0.902075	0.168809	4.78338e-07
TG(53:4)	Triglyceride	0.0511811	0.0542254	0.347292	0.0124393	0.160661	0.938424
TG(53:5)	Triglyceride	0.338449	0.0558047	1.79382e-08	0.86186	0.170658	1.70879e-06
TG(54:0)	Triglyceride	0.358644	0.0546771	1.69157e-09	0.870884	0.170252	1.29318e-06
TG(54:1)	Triglyceride	0.418781	0.0507528	3.23098e-13	1.02515	0.162473	5.62851e-09
TG(54:2)	Triglyceride	0.434295	0.0495855	2.25058e-14	1.06195	0.160368	1.24739e-09
TG(54:3)	Triglyceride	0.206013	0.0612558	0.0010526	0.319118	0.186538	0.089874
TG(54:4)	Triglyceride	0.219105	0.0608525	0.000472973	0.382933	0.185473	0.0412466
TG(54:5)	Triglyceride	0.327059	0.0564026	6.17475e-08	0.740424	0.175631	5.03606e-05
TG(54:6)	Triglyceride	0.413919	0.0511046	7.131e-13	1.12456	0.156545	7.73366e-11
TG(54:7)	Triglyceride	0.279915	0.0586044	5.40049e-06	0.687429	0.177527	0.000181062
TG(54:8)	Triglyceride	0.33854	0.0557998	1.77553e-08	0.968131	0.165539	4.91229e-08
TG(55:1)	Triglyceride	0.381807	0.0532711	8.39661e-11	0.913296	0.168274	3.30399e-07
TG(55:2)	Triglyceride	0.416951	0.050886	4.36264e-13	1.0251	0.162476	5.64053e-09
TG(55:3)	Triglyceride	0.443515	0.048858	4.15079e-15	1.10341	0.157871	2.04299e-10
TG(56:0)	Triglyceride	0.300481	0.0576961	8.66161e-07	0.72171	0.176319	8.01524e-05
TG(56:1)	Triglyceride	0.378689	0.0534676	1.28295e-10	0.893056	0.169233	6.40968e-07
TG(56:2)	Triglyceride	0.411807	0.0512553	9.99541e-13	1.01655	0.16295	7.90379e-09
TG(56:3)	Triglyceride	0.441745	0.0489997	5.78039e-15	1.08231	0.159158	5.20821e-10
TG(56:6)	Triglyceride	0.266644	0.0591496	1.60694e-05	0.637097	0.179181	0.000551963
TG(56:7)	Triglyceride	0.311468	0.0571782	3.02423e-07	0.840645	0.171592	3.23934e-06
TG(56:8)	Triglyceride	0.300858	0.0576788	8.36253e-07	0.838504	0.171685	3.45121e-06
TG(56:9)	Triglyceride	0.303842	0.0575402	6.31408e-07	0.878295	0.169915	1.02556e-06
TG(57:2)	Triglyceride	0.327359	0.0518603	5.68155e-09	0.815586	0.157879	1.05141e-06
TG(57:3)	Triglyceride	0.420935	0.0505949	2.26052e-13	1.03994	0.161639	3.10514e-09
TG(57:6)	Triglyceride	0.108692	0.0634296	0.0893485	0.0777295	0.188797	0.681332
TG(58:1)	Triglyceride	0.315242	0.0529456	3.06548e-08	0.79792	0.159858	2.21668e-06
TG(58:10)	Triglyceride	0.226584	0.0606096	0.000292287	0.630102	0.1794	0.000639678
TG(58:11)	Triglyceride	0.11731	0.0632936	0.0664293	0.40535	0.185051	0.0305429
TG(58:12)	Triglyceride	0.0615882	0.0579232	0.289945	0.232493	0.168626	0.170721
TG(58:2)	Triglyceride	0.325482	0.0520119	7.36241e-09	0.810892	0.158223	1.25394e-06
TG(58:3)	Triglyceride	0.398716	0.0521633	7.4974e-12	0.965385	0.165681	5.42586e-08
TG(58:4)	Triglyceride	0.400686	0.0520295	5.58301e-12	0.90506	0.168668	4.33771e-07
TG(58:6)	Triglyceride	-0.0269546	0.0641984	0.675382	-0.308622	0.186695	0.101089
TG(58:7)	Triglyceride	0.0386998	0.0641452	0.547508	-0.090085	0.188748	0.634088
TG(58:8)	Triglyceride	0.266952	0.0591372	1.5679e-05	0.641353	0.179046	0.000504152
TG(58:9)	Triglyceride	0.245498	0.0599542	7.96871e-05	0.66655	0.17823	0.00029084
TG(60:12)	Triglyceride	0.223511	0.0607105	0.000356976	0.698313	0.177151	0.000140487
TG(60:13)	Triglyceride	0.126171	0.0574778	0.030218	0.393793	0.167386	0.0203878
TG(60:2)	Triglyceride	0.272498	0.052942	1.1402e-06	0.656442	0.159655	7.5185e-05
TG(60:3)	Triglyceride	0.310375	0.051993	2.853e-08	0.723193	0.159666	1.48568e-05
TG(60:4)	Triglyceride	0.355138	0.0548792	2.59066e-09	0.871908	0.170206	1.25262e-06
TG(62:3)	Triglyceride	0.206463	0.0567394	0.000415844	0.488883	0.16834	0.00443746
